# Supplementary material for: Comparison of primary endpoints between publications, registries, and protocols of phase III cancer clinical trials
Source: Oncotarget. 2017 Oct 3;8(57):97648–56. doi: 10.18632/oncotarget.21459 (PMC5722592; doi:10.18632/oncotarget.21459)
Supplement: Supplementary file 2 [file oncotarget-08-97648-s002.xlsx]

## Sheet: Sheet1
Supplementary Table 2： List of Phase III trials with Publicly Accessible Protocol
PMID	Title	Journal	Source of protocols
24572077	4 Gy versus 24 Gy radiotherapy for patients with indolent lymphoma (FORT): a randomised phase 3 non-inferiority trial.	Lancet Oncology	3
23656642	A no-prophylaxis platelet-transfusion strategy for hematologic cancers	NEJM	1
26215946	A Practical Solution for Dyspareunia in Breast Cancer Survivors: A Randomized Controlled Trial	JCO	1
24552317	A randomized trial of bevacizumab for newly diagnosed glioblastoma	NEJM	1
25830422	A randomized trial of laparoscopic versus open surgery for rectal cancer	NEJM	1
26028131	A Randomized, Controlled Trial of Cavity Shave Margins in Breast Cancer.	NEJM	1
23478059	Abagovomab as maintenance therapy in patients with epithelial ovarian cancer: a phase III trial of the AGO OVAR, COGI, GINECO, and GEICO--the MIMOSA study	JCO	1
23228172	Abiraterone in metastatic prostate cancer without previous chemotherapy	NEJM	1
24799467	Active idiotypic vaccination versus control immunotherapy for follicular lymphoma	JCO	1
23295789	Addition of rituximab to chlorambucil produces superior event-free survival in the treatment of patients with extranodal marginal-zone B-cell lymphoma: 5-year analysis of the IELSG-19 Randomized Study	JCO	1
26324372	Adjuvant Erlotinib Versus Placebo in Patients With Stage IB-IIIA Non-Small-Cell Lung Cancer (RADIANT): A Randomized, Double-Blind, Phase III Trial	JCO	1
24019551	Adjuvant ganglioside GM2-KLH/QS-21 vaccination versus observation after resection of primary tumor > 1.5 mm in patients with stage II melanoma: results of the EORTC 18961 randomized phase III trial	JCO	1
26417001	Adjuvant Hormone Therapy May Improve Survival in Epithelial Ovarian Cancer: Results of the AHT Randomized Trial.	JCO	1
25840693	Adjuvant ipilimumab versus placebo after complete resection of high-risk stage III melanoma (EORTC 18071): a randomised, double-blind, phase 3 trial.	Lancet Oncology	1
25495490	Adjuvant ovarian suppression in premenopausal breast cancer	NEJM	1
23863050	Alpha emitter radium-223 and survival in metastatic prostate cancer.	NEJM	1
23306100	Androgen-deprivation therapy alone or with docetaxel in non-castrate metastatic prostate cancer (GETUG-AFU 15): a randomised, open-label, phase 3 trial.	Lancet Oncology	3
24323030	Aprepitant versus dexamethasone for preventing chemotherapy-induced delayed emesis in patients with breast cancer: a randomized double-blind study	JCO	1
25225424	Aprepitant, granisetron, and dexamethasone for prevention of chemotherapy-induced nausea and vomiting after high-dose melphalan in autologous transplantation for multiple myeloma: results of a randomized, placebo-controlled phase III trial.	JCO	1
24101054	ATLAS: randomized, double-blind, placebo-controlled, phase IIIB trial comparing bevacizumab therapy with or without erlotinib, after completion of chemotherapy, with bevacizumab for first-line treatment of advanced non-small-cell lung cancer	JCO	1
25184862	Autologous transplantation and maintenance therapy in multiple myeloma	NEJM	1
24171516	Autologous transplantation as consolidation for aggressive non-Hodgkin's lymphoma.	NEJM	1
24637997	Bevacizumab combined with chemotherapy for platinum-resistant recurrent ovarian cancer: The AURELIA open-label randomized phase III trial	JCO	1
24552318	Bevacizumab plus radiotherapy-temozolomide for newly diagnosed glioblastoma	NEJM	1
26014294	BEYOND: A Randomized, Double-Blind, Placebo-Controlled, Multicenter, Phase III Study of First-Line Carboplatin/Paclitaxel Plus Bevacizumab or Placebo in Chinese Patients With Advanced or Recurrent Nonsquamous Non-Small-Cell Lung Cancer	JCO	1
25738670	Bortezomib-based therapy for newly diagnosed mantle-cell lymphoma	NEJM	1
25637340	Breast-conserving surgery with or without irradiation in women aged 65 years or older with early breast cancer (PRIME II): a randomised controlled trial.	Lancet Oncology	3
23980090	Brivanib in patients with advanced hepatocellular carcinoma who were intolerant to sorafenib or for whom sorafenib failed: results from the randomized phase III BRISK-PS study	JCO	1
23980084	Brivanib versus sorafenib as first-line therapy in patients with unresectable, advanced hepatocellular carcinoma: results from the randomized phase III BRISK-FL study.	JCO	1
26429297	Busulfan plus cyclophosphamide versus busulfan plus fludarabine as a preparative regimen for allogeneic haemopoietic stem-cell transplantation in patients with acute myeloid leukaemia: an open-label, multicentre, randomised, phase 3 trial.	Lancet Oncology	3
24002501	Cabozantinib in progressive medullary thyroid cancer.	JCO	1
26406150	Cabozantinib versus Everolimus in Advanced Renal-Cell Carcinoma	NEJM	1
26324362	Capecitabine Plus Oxaliplatin Compared With Fluorouracil/Folinic Acid As Adjuvant Therapy for Stage III Colon Cancer: Final Results of the NO16968 Randomized Controlled Phase III Trial.	JCO	1
25482145	Carfilzomib, lenalidomide, and dexamethasone for relapsed multiple myeloma	NEJM	1
25605838	CEREBEL (EGF111438): A Phase III, Randomized, Open-Label Study of Lapatinib Plus Capecitabine Versus Trastuzumab Plus Capecitabine in Patients With Human Epidermal Growth Factor Receptor 2-Positive Metastatic Breast Cancer	JCO	1
26244877	Chemohormonal Therapy in Metastatic Hormone-Sensitive Prostate Cancer	NEJM	1
23623280	Chemoradiotherapy with or without cetuximab in patients with oesophageal cancer (SCOPE1): a multicentre, phase 2/3 randomised trial	Lancet Oncology	2/Not accessible
25882396	Chlorambucil plus ofatumumab versus chlorambucil alone in previously untreated patients with chronic lymphocytic leukaemia (COMPLEMENT 1): a randomised, multicentre, open-label phase 3 trial.	Lancet	3
25265492	Combined BRAF and MEK inhibition versus BRAF inhibition alone in melanoma	NEJM	1
26027431	Combined Nivolumab and Ipilimumab or Monotherapy in Untreated Melanoma	NEJM	1
25265494	Combined vemurafenib and cobimetinib in BRAF-mutated melanoma	NEJM	1
24934787	Comparison of doxorubicin and cyclophosphamide versus single-agent paclitaxel as adjuvant therapy for breast cancer in women with 0 to 3 positive axillary nodes: CALGB 40101 (Alliance)	JCO	1
23724913	Crizotinib versus chemotherapy in advanced ALK-positive lung cancer.	NEJM	1
24982464	Cyclophosphamide compared with ifosfamide in consolidation treatment of standard-risk Ewing sarcoma: results of the randomized noninferiority Euro-EWING99-R1 trial.	JCO	1
26037941	Dabrafenib and trametinib versus dabrafenib and placebo for Val600 BRAF-mutant melanoma: a multicentre, double-blind, phase 3 randomised controlled trial	Lancet	1
25439692	Dacomitinib compared with placebo in pretreated patients with advanced or metastatic non-small-cell lung cancer (NCIC CTG BR.26): a double-blind, randomised, phase 3 trial.	Lancet Oncology	3
24556041	Definitive chemoradiotherapy with FOLFOX versus fluorouracil and cisplatin in patients with oesophageal cancer (PRODIGE5/ACCORD17): final results of a randomised, phase 2/3 trial	Lancet Oncology	3
23940225	Definitive results of a phase III adjuvant trial comparing three chemotherapy regimens in women with operable, node-positive breast cancer: the NSABP B-38 trial	JCO	1
26489389	Dexamethasone in the prophylaxis of radiation-induced pain flare after palliative radiotherapy for bone metastases: a double-blind, randomised placebo-controlled, phase 3 trial	Lancet Oncology	3
25897156	Donepezil for Irradiated Brain Tumor Survivors: A Phase III Randomized Placebo-Controlled Clinical Trial	JCO	1
24101040	Dose-dense temozolomide for newly diagnosed glioblastoma: a randomized phase III clinical trial	JCO	1
25311218	Dose-intensive response-based chemotherapy and radiation therapy for children and adolescents with newly diagnosed intermediate-risk hodgkin lymphoma: a report from the Children's Oncology Group Study AHOD0031.	JCO	1
26527781	Double-Blind Phase III Randomized Trial of the Antiprogestin Agent Mifepristone in the Treatment of Unresectable Meningioma: SWOG S9005.	JCO	1
24733799	Doxepin rinse versus placebo in the treatment of acute oral mucositis pain in patients receiving head and neck radiotherapy with or without chemotherapy: a phase III, randomized, double-blind trial (NCCTG-N09C6 [Alliance]).	JCO	1
24618336	Doxorubicin alone versus intensified doxorubicin plus ifosfamide for first-line treatment of advanced or metastatic soft-tissue sarcoma: a randomised controlled phase 3 trial.	Lancet Oncology	3
26441179	Effect of Laparoscopic-Assisted Resection vs Open Resection of Stage II or III Rectal Cancer on Pathologic Outcomes: The ACOSOG Z6051 Randomized Clinical Trial	JAMA	1
26441180	Effect of Laparoscopic-Assisted Resection vs Open Resection on Pathological Outcomes in Rectal Cancer: The ALaCaRT Randomized Clinical Trial.	JAMA	1
26720026	Effect of Opioids vs NSAIDs and Larger vs Smaller Chest Tube Size on Pain Control and Pleurodesis Efficacy Among Patients With Malignant Pleural Effusion: The TIME1 Randomized Clinical Trial	JAMA	1
23439759	Effects of melatonin on appetite and other symptoms in patients with advanced cancer and cachexia: a double-blind placebo-controlled trial	JCO	1
25002731	Efficacy of methylprednisolone on pain, fatigue, and appetite loss in patients with advanced cancer using opioids: a randomized, placebo-controlled, double-blind trial	JCO	1
25975632	Efficacy of neoadjuvant bevacizumab added to docetaxel followed by fluorouracil, epirubicin, and cyclophosphamide, for women with HER2-negative early breast cancer (ARTemis): an open-label, randomised, phase 3 trial.	Lancet Oncology	3
26027881	Elective versus Therapeutic Neck Dissection in Node-Negative Oral Cancer	NEJM	1
26035255	Elotuzumab Therapy for Relapsed or Refractory Multiple Myeloma	NEJM	1
25348000	Endocrine therapy with or without inhibition of epidermal growth factor receptor and human epidermal growth factor receptor 2: a randomized, double-blind, placebo-controlled phase III trial of fulvestrant with or without lapatinib for postmenopausal women with hormone receptor-positive advanced breast cancer-CALGB 40302 (Alliance).	JCO	1
24881730	Enzalutamide in metastatic prostate cancer before chemotherapy.	NEJM	1
26416999	Epirubicin Plus Cyclophosphamide Followed by Docetaxel Versus Epirubicin Plus Docetaxel Followed by Capecitabine As Adjuvant Therapy for Node-Positive Early Breast Cancer: Results From the GEICAM/2003-10 Study.	JCO	1
24043745	Everolimus for previously treated advanced gastric cancer: results of the randomized, double-blind, phase III GRANITE-1 study.	JCO	1
23358971	Exemestane versus anastrozole in postmenopausal women with early breast cancer: NCIC CTG MA.27--a randomized controlled phase III trial.	JCO	1
25691677	Final Report of the Intergroup Randomized Study of Combined Androgen-Deprivation Therapy Plus Radiotherapy Versus Androgen-Deprivation Therapy Alone in Locally Advanced Prostate Cancer	JCO	1
23401447	Final results of phase III SYMMETRY study: randomized, double-blind trial of elesclomol plus paclitaxel versus paclitaxel alone as treatment for chemotherapy-naive patients with advanced melanoma	JCO	1
25470694	First-line crizotinib versus chemotherapy in ALK-positive lung cancer	NEJM	1
25740286	Fluorouracil and dose-dense chemotherapy in adjuvant treatment of patients with early-stage breast cancer: an open-label, 2 × 2 factorial, randomised phase 3 trial	Lancet	3
23733779	Fluorouracil, doxorubicin, and cyclophosphamide (FAC) versus FAC followed by weekly paclitaxel as adjuvant therapy for high-risk, node-negative breast cancer: results from the GEICAM/2003-02 study	JCO	1
23358972	Fluorouracil, leucovorin, and irinotecan plus either sunitinib or placebo in metastatic colorectal cancer: a randomized, phase III trial	JCO	1
25088940	FOLFIRI plus cetuximab versus FOLFIRI plus bevacizumab as first-line treatment for patients with metastatic colorectal cancer (FIRE-3): a randomised, open-label, phase 3 trial	Lancet Oncology	3
24950987	Gefitinib for oesophageal cancer progressing after chemotherapy (COG): a phase 3, multicentre, double-blind, placebo-controlled randomised trial.	Lancet Oncology	3
23980091	Gefitinib versus placebo in completely resected non-small-cell lung cancer: results of the NCIC CTG BR19 study	JCO	1
24954781	Gemcitabine and capecitabine with or without telomerase peptide vaccine GV1001 in patients with locally advanced or metastatic pancreatic cancer (TeloVac): an open-label, randomised, phase 3 trial.	Lancet Oncology	3
25092781	Gemtuzumab ozogamicin in children and adolescents with de novo acute myeloid leukemia improves event-free survival by reducing relapse risk: results from the randomized phase III Children’s Oncology Group trial AAML0531	JCO	1
25738668	Goserelin for ovarian protection during breast-cancer adjuvant chemotherapy.	NEJM	1
24297940	High-dose cytarabine in induction treatment improves the outcome of adult patients younger than age 46 years with acute myeloid leukemia: results of the EORTC-GIMEMA AML-12 trial.	JCO	1
26639149	Ibrutinib as Initial Therapy for Patients with Chronic Lymphocytic Leukemia	NEJM	1
24881631	Ibrutinib versus ofatumumab in previously treated chronic lymphoid leukemia	NEJM	1
24450857	Idelalisib and rituximab in relapsed chronic lymphocytic leukemia.	NEJM	1
25498218	Immediate versus deferred chemotherapy after radical cystectomy in patients with pT3-pT4 or N+ M0 urothelial carcinoma of the bladder (EORTC 30994): an intergroup, open-label, randomised phase 3 trial.	Lancet Oncology	3
24982457	Impact of brachytherapy on local recurrence rates after sublobar resection: results from ACOSOG Z4032 (Alliance), a phase III randomized trial for high-risk operable non-small-cell lung cancer	JCO	1
23319696	Improved outcome in pediatric relapsed acute myeloid leukemia: results of a randomized trial on liposomal daunorubicin by the International BFM Study Group.	JCO	1
25399551	Improved overall survival in melanoma with combined dabrafenib and trametinib	NEJM	1
24552320	Improved survival with bevacizumab in advanced cervical cancer.	NEJM	1
25225436	Incorporation of pazopanib in maintenance therapy of ovarian cancer	JCO	1
24131140	Increased survival in pancreatic cancer with nab-paclitaxel plus gemcitabine	NEJM	1
25337750	Initial therapy with FOLFOXIRI and bevacizumab for metastatic colorectal cancer	NEJM	1
24344215	Intensive chemotherapy for childhood acute lymphoblastic leukemia: results of the randomized intercontinental trial ALL IC-BFM 2002	JCO	1
26503196	Intermittent High-Dose Intravenous Interferon Alfa-2b for Adjuvant Treatment of Stage III Melanoma: Final Analysis of a Randomized Phase III Dermatologic Cooperative Oncology Group Trial	JCO	1
23550669	Intermittent versus continuous androgen deprivation in prostate cancer	NEJM	1
26200978	Internal Mammary and Medial Supraclavicular Irradiation in Breast Cancer	NEJM	1
26392096	International Atomic Energy Agency Randomized Phase III Study of Radiation Therapy in Elderly and/or Frail Patients With Newly Diagnosed Glioblastoma Multiforme	JCO	1
24841975	International randomized phase III study of elacytarabine versus investigator choice in patients with relapsed/refractory acute myeloid leukemia.	JCO	1
25014687	Lanreotide in metastatic enteropancreatic neuroendocrine tumors	NEJM	1
25779558	Lapatinib or Trastuzumab Plus Taxane Therapy for Human Epidermal Growth Factor Receptor 2-Positive Advanced Breast Cancer: Final Results of NCIC CTG MA.31	JCO	1
24868024	Lapatinib plus paclitaxel versus paclitaxel alone in the second-line treatment of HER2-amplified advanced gastric cancer in Asian populations: TyTAN--a randomized, phase III study.	JCO	1
25184863	Lenalidomide and dexamethasone in transplant-ineligible patients with myeloma	NEJM	1
23902483	Lenalidomide plus dexamethasone for high-risk smoldering multiple myeloma	NEJM	1
25671254	Lenvatinib versus placebo in radioiodine-refractory thyroid cancer	NEJM	1
25488963	Linifanib versus Sorafenib in patients with advanced hepatocellular carcinoma: results of a randomized phase III trial.	JCO	1
26670971	Maintenance Therapy With Tumor-Treating Fields Plus Temozolomide vs Temozolomide Alone for Glioblastoma: A Randomized Clinical Trial.	JAMA	1
26124485	Mapisal Versus Urea Cream as Prophylaxis for Capecitabine-Associated Hand-Foot Syndrome: A Randomized Phase III Trial of the AIO Quality of Life Working Group.	JCO	1
26033801	Methotrexate, Doxorubicin, and Cisplatin (MAP) Plus Maintenance Pegylated Interferon Alfa-2b Versus MAP Alone in Patients With Resectable High-Grade Osteosarcoma and Good Histologic Response to Preoperative MAP: First Results of the EURAMOS-1 Good Response Randomized Controlled Trial	JCO	1
23578724	Mitomycin or cisplatin chemoradiation with or without maintenance chemotherapy for treatment of squamous-cell carcinoma of the anus (ACT II)	JCO	3
24799480	Multicenter randomized controlled trial of conventional versus laparoscopic surgery for colorectal cancer within an enhanced recovery programme: EnROL	JCO	1
26150444	Multinational Randomized Phase III Trial With or Without Consolidation Chemotherapy Using Docetaxel and Cisplatin After Concurrent Chemoradiation in Inoperable Stage III Non-Small-Cell Lung Cancer: KCSG-LU05-04	JCO	1
25399552	Nivolumab in previously untreated melanoma without BRAF mutation	NEJM	1
26412456	Nivolumab versus Docetaxel in Advanced Nonsquamous Non-Small-Cell Lung Cancer	NEJM	1
26028407	Nivolumab versus Docetaxel in Advanced Squamous-Cell Non-Small-Cell Lung Cancer	NEJM	1
26406148	Nivolumab versus Everolimus in Advanced Renal-Cell Carcinoma	NEJM	1
24401022	Obinutuzumab plus chlorambucil in patients with CLL and coexisting conditions	NEJM	1
25354103	One-unit versus two-unit cord-blood transplantation for hematologic cancers	NEJM	1
24837215	Open versus laparoscopic surgery for mid-rectal or low-rectal cancer after neoadjuvant chemoradiotherapy (COREAN trial): survival outcomes of an open-label, non-inferiority, randomised controlled trial.	Lancet Oncology	3
23940227	Optimization of chemotherapy for younger patients with acute myeloid leukemia: results of the medical research council AML15 trial	JCO	1
24332514	Oral ibandronic acid versus intravenous zoledronic acid in treatment of bone metastases from breast cancer: a randomised, open label, non-inferiority phase 3 trial.	Lancet Oncology	3
24127444	Oral tetra-arsenic tetra-sulfide formula versus intravenous arsenic trioxide as first-line treatment of acute promyelocytic leukemia: a multicenter randomized controlled trial	JCO	1
26189067	Oxaliplatin added to fluorouracil-based preoperative chemoradiotherapy and postoperative chemotherapy of locally advanced rectal cancer (the German CAO/ARO/AIO-04 study): final results of the multicentre, open-label, randomised, phase 3 trial.	Lancet Oncology	3
25732161	Paclitaxel Plus Carboplatin Versus Paclitaxel Plus Cisplatin in Metastatic or Recurrent Cervical Cancer: The Open-Label Randomized Phase III Trial JCOG0505	JCO	1
26030518	Palbociclib in Hormone-Receptor-Positive Advanced Breast Cancer.	NEJM	1
23964934	Pazopanib versus sunitinib in metastatic renal-cell carcinoma	NEJM	1
25891173	Pembrolizumab versus Ipilimumab in Advanced Melanoma.	NEJM	1
23233713	Persistent overall survival benefit and no increased risk of second malignancies with bortezomib-melphalan-prednisone versus melphalan-prednisone in patients with previously untreated multiple myeloma.	JCO	1
25693012	Pertuzumab, trastuzumab, and docetaxel in HER2-positive metastatic breast cancer	NEJM	1
25349302	Phase III comparison of tamoxifen versus tamoxifen plus ovarian function suppression in premenopausal women with node-negative, hormone receptor-positive breast cancer (E-3193, INT-0142): a trial of the Eastern Cooperative Oncology Group	JCO	1
26169611	Phase III Multinational, Randomized, Double-Blind, Placebo-Controlled Study of Tivantinib (ARQ 197) Plus Erlotinib Versus Erlotinib Alone in Previously Treated Patients With Locally Advanced or Metastatic Nonsquamous Non-Small-Cell Lung Cancer.	JCO	1
25732165	Phase III open-label randomized study of cytarabine in combination with amonafide L-malate or daunorubicin as induction therapy for patients with secondary acute myeloid leukemia	JCO	1
25605862	Phase III open-label randomized study of eribulin mesylate versus capecitabine in patients with locally advanced or metastatic breast cancer previously treated with an anthracycline and a taxane	JCO	1
23295794	Phase III randomized clinical trial comparing tremelimumab with standard-of-care chemotherapy in patients with advanced melanoma	JCO	1
23233710	Phase III randomized intergroup trial of CHOP plus rituximab compared with CHOP chemotherapy plus (131)iodine-tositumomab for previously untreated follicular non-Hodgkin lymphoma: SWOG S0016	JCO	1
23478060	Phase III randomized study of rituximab/carmustine, etoposide, cytarabine, and melphalan (BEAM) compared with iodine-131 tositumomab/BEAM with autologous hematopoietic cell transplantation for relapsed diffuse large B-cell lymphoma: results from the BMT CTN 0401 trial	JCO	1
23940216	Phase III randomized trial comparing the efficacy of cediranib as monotherapy, and in combination with lomustine, versus lomustine alone in patients with recurrent glioblastoma	JCO	1
25049329	Phase III randomized trial of induction chemotherapy in patients with N2 or N3 locally advanced head and neck cancer	JCO	1
24395863	Phase III randomized trial of weekly cisplatin and irradiation versus cisplatin and tirapazamine and irradiation in stages IB2, IIA, IIB, IIIB, and IVA cervical carcinoma limited to the pelvis: a Gynecologic Oncology Group study	JCO	1
23690424	Phase III randomized, placebo-controlled study of cetuximab plus brivanib alaninate versus cetuximab plus placebo in patients with metastatic, chemotherapy-refractory, wild-type K-RAS colorectal carcinoma: the NCIC Clinical Trials Group and AGITG CO.20 Trial.	JCO	1
23460714	Phase III randomized, placebo-controlled trial of docetaxel with or without gefitinib in recurrent or metastatic head and neck cancer: an eastern cooperative oncology group trial	JCO	1
24297951	Phase III randomized, placebo-controlled, double-blind study of intravenous calcium and magnesium to prevent oxaliplatin-induced sensory neurotoxicity (N08CB/Alliance)	JCO	1
24638015	Phase III study comparing amrubicin plus cisplatin with irinotecan plus cisplatin in the treatment of extensive-disease small-cell lung cancer: JCOG 0509.	JCO	1
23816960	Phase III study of afatinib or cisplatin plus pemetrexed in patients with metastatic lung adenocarcinoma with EGFR mutations	JCO	1
25691671	Phase III trial evaluating the addition of bevacizumab to endocrine therapy as first-line treatment for advanced breast cancer: the letrozole/fulvestrant and avastin (LEA) study	JCO	1
23248256	Phase III trial of carboplatin and paclitaxel with or without sorafenib in metastatic melanoma	JCO	1
23857972	Phase III Trial of Sunitinib in Combination With Capecitabine Versus Capecitabine Monotherapy for the Treatment of Patients With Pretreated Metastatic Breast Cancer	JCO	1
25559811	Phase III Trial to Compare Adjuvant Chemotherapy With Capecitabine and Cisplatin Versus Concurrent Chemoradiotherapy in Gastric Cancer: Final Report of the Adjuvant Chemoradiotherapy in Stomach Tumors Trial, Including Survival and Subset Analyses	JCO	1
23569308	Phase III, randomized, placebo-controlled study of docetaxel in combination with zibotentan in patients with metastatic castration-resistant prostate cancer.	JCO	1
24145346	PointBreak: a randomized phase III study of pemetrexed plus carboplatin and bevacizumab followed by maintenance pemetrexed and bevacizumab versus paclitaxel plus carboplatin and bevacizumab followed by maintenance bevacizumab in patients with stage IIIB or IV nonsquamous non-small-cell lung cancer	JCO	1
23358966	Postinduction dexamethasone and individualized dosing of Escherichia Coli L-asparaginase each improve outcome of children and adolescents with newly diagnosed acute lymphoblastic leukemia: results from a randomized study--Dana-Farber Cancer Institute ALL Consortium Protocol 00-01.	JCO	1
26527790	Postoperative Adjuvant Lapatinib and Concurrent Chemoradiotherapy Followed by Maintenance Lapatinib Monotherapy in High-Risk Patients With Resected Squamous Cell Carcinoma of the Head and Neck: A Phase III, Randomized, Double-Blind, Placebo-Controlled Study	JCO	1
25185099	Primary results of ROSE/TRIO-12, a randomized placebo-controlled phase III trial evaluating the addition of ramucirumab to first-line docetaxel chemotherapy in metastatic breast cancer	JCO	1
25287828	Prospective, randomized, multicenter, phase III study of fluorouracil, leucovorin, and irinotecan versus epirubicin, cisplatin, and capecitabine in advanced gastric adenocarcinoma: a French intergroup (Fédération Francophone de Cancérologie Digestive, Fédération Nationale des Centres de Lutte Contre le Cancer, and Groupe Coopérateur Multidisciplinaire en Oncologie) study	JCO	1
25439688	Radiotherapy or surgery of the axilla after a positive sentinel node in breast cancer (EORTC 10981-22023 AMAROS): a randomised, multicentre, open-label, phase 3 non-inferiority trial	Lancet Oncology	3
24933332	Ramucirumab plus docetaxel versus placebo plus docetaxel for second-line treatment of stage IV non-small-cell lung cancer after disease progression on platinum-based therapy (REVEL): a multicentre, double-blind, randomised phase 3 trial	Lancet	2
25267740	Randomized comparison of gemcitabine, dexamethasone, and cisplatin versus dexamethasone, cytarabine, and cisplatin chemotherapy before autologous stem-cell transplantation for relapsed and refractory aggressive lymphomas	JCO	1
24590644	Randomized controlled trial of early zoledronic acid in men with castration-sensitive prostate cancer and bone metastases: results of CALGB 90202 (alliance)	JCO	1
24043742	Randomized controlled trial of intensity-modulated radiotherapy for early breast cancer: 5-year results confirm superior overall cosmesis	JCO	1
23733756	Randomized double-blind placebo-controlled trial of acetyl-L-carnitine for the prevention of taxane-induced neuropathy in women undergoing adjuvant breast cancer therapy.	JCO	1
23690416	Randomized international phase III trial of ERCC1 and RRM1 expression-based chemotherapy versus gemcitabine/carboplatin in advanced non-small-cell lung cancer	JCO	1
25940724	Randomized Multicenter Placebo-Controlled Trial of Omega-3 Fatty Acids for the Control of Aromatase Inhibitor-Induced Musculoskeletal Pain: SWOG S0927	JCO	1
23341531	Randomized phase III multi-institutional study of TNFerade biologic with fluorouracil and radiotherapy for locally advanced pancreatic cancer: final results	JCO	1
24366937	Randomized phase III study of erlotinib versus observation in patients with no evidence of disease progression after first-line platin-based chemotherapy for ovarian carcinoma: a European Organisation for Research and Treatment of Cancer-Gynaecological Cancer Group, and Gynecologic Cancer Intergroup study.	JCO	1
23547081	Randomized phase III study of gemcitabine plus S-1, S-1 alone, or gemcitabine alone in patients with locally advanced and metastatic pancreatic cancer in Japan and Taiwan: GEST study.	JCO	1
25584004	Randomized Phase III Trial Comparing Weekly Docetaxel Plus Cisplatin Versus Docetaxel Monotherapy Every 3 Weeks in Elderly Patients With Advanced Non–Small-Cell Lung Cancer: The Intergroup Trial JCOG0803/WJOG4307L	JCO	1
24516038	Randomized phase III trial exploring the use of long-acting release octreotide in the prevention of chemotherapy-induced diarrhea in patients with colorectal cancer: the LARCID trial.	JCO	1
25385727	Randomized phase III trial of amrubicin versus topotecan as second-line treatment for patients with small-cell lung cancer	JCO	1
24841974	Randomized phase III trial of erlotinib versus docetaxel as second- or third-line therapy in patients with advanced non-small-cell lung cancer: Docetaxel and Erlotinib Lung Cancer Trial (DELTA)	JCO	1
25713428	Randomized phase III trial of gemcitabine plus docetaxel plus bevacizumab or placebo as first-line treatment for metastatic uterine leiomyosarcoma: an NRG Oncology/Gynecologic Oncology Group study	JCO	1
23129742	Randomized phase III trial of induction chemotherapy with docetaxel, cisplatin, and fluorouracil followed by surgery versus up-front surgery in locally advanced resectable oral squamous cell carcinoma	JCO	1
23835708	Randomized phase III trial of maintenance bevacizumab with or without pemetrexed after first-line induction with bevacizumab, cisplatin, and pemetrexed in advanced nonsquamous non-small-cell lung cancer: AVAPERL (MO22089).	JCO	1
23775961	Randomized phase III trial of single-agent pemetrexed versus carboplatin and pemetrexed in patients with advanced non-small-cell lung cancer and Eastern Cooperative Oncology Group performance status of 2.	JCO	1
24297945	Randomized phase III trial of temsirolimus and bevacizumab versus interferon alfa and bevacizumab in metastatic renal cell carcinoma: INTORACT trial.	JCO	1
24297950	Randomized phase III trial of temsirolimus versus sorafenib as second-line therapy after sunitinib in patients with metastatic renal cell carcinoma	JCO	1
25366680	Randomized phase III trial to test accelerated versus standard fractionation in combination with concurrent cisplatin for head and neck carcinomas in the Radiation Therapy Oncology Group 0129 trial: long-term report of efficacy and toxicity	JCO	1
24101042	Randomized trial of hypofractionated external-beam radiotherapy for prostate cancer	JCO	1
23509322	Randomized trial of lapatinib versus placebo added to paclitaxel in the treatment of human epidermal growth factor receptor 2-overexpressing metastatic breast cancer	JCO	1
23129746	Randomized trial of myeloablative conditioning regimens: busulfan plus cyclophosphamide versus busulfan plus fludarabine	JCO	1
25970050	Randomized trial of TAS-102 for refractory metastatic colorectal cancer.	NEJM	1
24081940	Randomized trial to assess the impact of venlafaxine and soy protein on hot flashes and quality of life in men with prostate cancer.	JCO	1
24687826	Randomized, controlled, double-blind, cross-over trial assessing treatment preference for pazopanib versus sunitinib in patients with metastatic renal cell carcinoma: PISCES Study	JCO	1
23980077	Randomized, multicenter, open-label study of oxaliplatin plus fluorouracil/leucovorin versus doxorubicin as palliative chemotherapy in patients with advanced hepatocellular carcinoma from Asia	JCO	1
24190112	Randomized, open-label, phase III study comparing irinotecan with paclitaxel in patients with advanced gastric cancer without severe peritoneal metastasis after failure of prior combination chemotherapy using fluoropyrimidine plus platinum: WJOG 4007 trial.	JCO	1
24888810	Randomized, phase III trial of first-line figitumumab in combination with paclitaxel and carboplatin versus paclitaxel and carboplatin alone in patients with advanced non-small-cell lung cancer	JCO	1
24323035	Randomized, placebo-controlled, phase III trial of sunitinib plus prednisone versus prednisone alone in progressive, metastatic, castration-resistant prostate cancer	JCO	1
26351350	Randomized, Placebo-Controlled, Phase III Trial of Yeast-Derived Granulocyte-Macrophage Colony-Stimulating Factor (GM-CSF) Versus Peptide Vaccination Versus GM-CSF Plus Peptide Vaccination Versus Placebo in Patients With No Evidence of Disease After Complete Surgical Resection of Locally Advanced and/or Stage IV Melanoma: A Trial of the Eastern Cooperative Oncology Group-American College of Radio…	JCO	1
23530110	R-CVP versus R-CHOP versus R-FM for the initial treatment of patients with advanced-stage follicular lymphoma: results of the FOLL05 trial conducted by the Fondazione Italiana Linfomi.	JCO	1
26200977	Regional Nodal Irradiation in Early-Stage Breast Cancer	NEJM	1
25901426	Results of a trial of PET-directed therapy for early-stage Hodgkin's lymphoma	NEJM	1
23715582	Results of an international randomized phase III trial of the mammalian target of rapamycin inhibitor ridaforolimus versus placebo to control metastatic sarcomas in patients after benefit from prior chemotherapy	JCO	1
23841729	Retinoic acid and arsenic trioxide for acute promyelocytic leukemia	NEJM	1
24224997	Risk-adapted targeted intraoperative radiotherapy versus whole-breast radiotherapy for breast cancer: 5-year results for local control and overall survival from the TARGIT-A randomised trial.	Lancet	1
25154829	Rituximab extended schedule or re-treatment trial for low-tumor burden follicular lymphoma: eastern cooperative oncology group protocol e4402.	JCO	1
23960180	Rituximab maintenance compared with observation after brief first-line R-FND chemoimmunotherapy with rituximab consolidation in patients age older than 60 years with advanced follicular lymphoma: a phase III randomized study by the Fondazione Italiana Linfomi.	JCO	1
23547078	Rituximab purging and/or maintenance in patients undergoing autologous transplantation for relapsed follicular lymphoma: a prospective randomized trial from the lymphoma working party of the European group for blood and marrow transplantation	JCO	1
24602760	Rituximab versus a watch-and-wait approach in patients with advanced-stage, asymptomatic, non-bulky follicular lymphoma: an open-label randomised phase 3 trial	Lancet Oncology	3
25605856	RTOG 9804: a prospective randomized trial for good-risk ductal carcinoma in situ comparing radiotherapy with observation	JCO	1
25547503	SEARCH: a phase III, randomized, double-blind, placebo-controlled trial of sorafenib plus erlotinib in patients with advanced hepatocellular carcinoma	JCO	1
24982456	Second-line oxaliplatin, folinic acid, and fluorouracil versus folinic acid and fluorouracil alone for gemcitabine-refractory pancreatic cancer: outcomes from the CONKO-003 trial	JCO	1
24127442	Sequential combination of gemtuzumab ozogamicin and standard chemotherapy in older patients with newly diagnosed acute myeloid leukemia	JCO	1
24369114	Single versus multiple fractions of repeat radiation for painful bone metastases: a randomised, controlled, non-inferiority trial	Lancet Oncology	3
24768112	Sorafenib in radioactive iodine-refractory, locally advanced or metastatic differentiated thyroid cancer: a randomised, double-blind, phase 3 trial	lancet	2
25332243	Southwest Oncology Group S0008: a phase III trial of high-dose interferon Alfa-2b versus cisplatin, vinblastine, and dacarbazine, plus interleukin-2 and interferon in patients with high-risk melanoma--an intergroup study of cancer and leukemia Group B, Children's Oncology Group, Eastern Cooperative Oncology Group, and Southwest Oncology Group	JCO	1
25601342	Standard-dose versus high-dose conformal radiotherapy with concurrent and consolidation carboplatin plus paclitaxel with or without cetuximab for patients with stage IIIA or IIIB non-small-cell lung cancer (RTOG 0617): a randomised, two-by-two factorial phase 3 study	Lancet Oncology	3
23382470	Steroid-sparing effect of corticorelin acetate in peritumoral cerebral edema is associated with improvement in steroid-induced myopathy	JCO	1
24081937	Sunitinib versus sorafenib in advanced hepatocellular cancer: results of a randomized phase III trial	JCO	1
24982463	Surgery alone versus chemoradiotherapy followed by surgery for stage I and II esophageal cancer: final analysis of randomized controlled phase III trial FFCD 9901.	JCO	1
24332516	Surgical excision versus imiquimod 5% cream for nodular and superficial basal-cell carcinoma (SINS): a multicentre, non-inferiority, randomised controlled trial	Lancet Oncology	2
25422488	SWOG S0221: a phase III trial comparing chemotherapy schedules in high-risk early-stage breast cancer	JCO	1
24717919	Systemic chemotherapy with or without cetuximab in patients with resectable colorectal liver metastasis: the New EPOC randomised controlled trial	Lancet Oncology	3
26014293	Talimogene Laherparepvec Improves Durable Response Rate in Patients With Advanced Melanoma.	JCO	1
24331154	Tecemotide (L-BLP25) versus placebo after chemoradiotherapy for stage III non-small-cell lung cancer (START): a randomised, double-blind, phase 3 trial	Lancet Oncology	3
26284719	Tinzaparin vs Warfarin for Treatment of Acute Venous Thromboembolism in Patients With Active Cancer: A Randomized Clinical Trial	JAMA	1
24019545	Tivozanib versus sorafenib as initial targeted therapy for patients with metastatic renal cell carcinoma: results from a phase III trial	JCO	1
25800891	Vorinostat in patients with advanced malignant pleural mesothelioma who have progressed on previous chemotherapy (VANTAGE-014): a phase 3, double-blind, randomised, placebo-controlled trial	Lancet Oncology	1
25702876	High-dose radiotherapy with short-term or long-term androgen deprivation in localised prostate cancer (DART01/05 GICOR): a randomised, controlled, phase 3 trial. †	Lancet Oncology	1
23433739	Bendamustine plus rituximab versus CHOP plus rituximab as first-line treatment for patients with indolent and mantle-cell lymphomas: an open-label, multicentre, randomised, phase 3 non-inferiority trial. †	Lancet	3
Abbreviation: NEJM, New England Journal of Medicine; JCO, Journal of Clinical Oncology.
*1 denotes appended protocols; 2 denotes protocols have been previously published; 3denotes protocols available through links included in the text
† Non-English protocol
